# Supplementary material for: Pharmacological Modulation of Energy and Metabolic Pathways Protects Hearing in the Fus1/Tusc2 Knockout Model of Mitochondrial Dysfunction and Oxidative Stress
Source: Antioxidants (Basel). 2023 Jun 6;12(6):1225. doi: 10.3390/antiox12061225 (PMC10294946; doi:10.3390/antiox12061225)
Supplement: Supplementary file 1 [file antioxidants-12-01225-s001.zip]

Archive with 2 entries (2 files):
- antioxidants-2378684-supplementary.pdf
- antioxidants-2378684-supplementary.xlsx
